# Supplementary material for: Immune Responses to HBV Vaccine in People Living with HIV (PLWHs) Who Achieved Successful Treatment: A Prospective Cohort Study
Source: Vaccines (Basel). 2023 Feb 9;11(2):400. doi: 10.3390/vaccines11020400 (PMC9967144; doi:10.3390/vaccines11020400)
Supplement: Supplementary file 1 [file vaccines-11-00400-s001.zip]

Archive with 1 entries (1 files):
- vaccines-2126418-supplementary.pdf
